# Supplementary material for: Three-Dimensional Ultrasound for Physical and Virtual Fetal Heart Models: Current Status and Future Perspectives
Source: J Clin Med. 2024 Dec 13;13(24):7605. doi: 10.3390/jcm13247605 (PMC11679263; doi:10.3390/jcm13247605)
Supplement: Supplementary file 1 [file jcm-13-07605-s001.zip]

Archive with 4 entries (4 files):
- Video S4.mp4
- Video S1.mov
- Video S2.mp4
- Video S3.mp4
